# Supplementary material for: Removal of Nickel Ions from Aqueous Solutions by 2-Hydroxyethyl Acrylate/Itaconic Acid Hydrogels Optimized with Response Surface Methodology
Source: Gels. 2021 Nov 22;7(4):225. doi: 10.3390/gels7040225 (PMC8628713; doi:10.3390/gels7040225)
Supplement: Supplementary file 1 [file gels-07-00225-s001.zip]

Archive with 1 entries (1 files):
- gels-1455203-supplementary.pdf
